# Supplementary material for: 1,4-Bis(2-pyridylmethyl­eneamino­meth­yl)benzene
Source: Acta Crystallogr Sect E Struct Rep Online. 2009 Jan 10;65(Pt 2):o286. doi: 10.1107/S1600536809000646 (PMC2968250; doi:10.1107/S1600536809000646)
Supplement: Supplementary file 2 [file e-65-0o286-Isup2.hkl]

# 
# h,k,l, Fc-squared, Fo-squared, sigma(Fo-squared) and status flag 
# 
data_I
_shelx_title ' Ccs080708_0m in P-1' 
_shelx_refln_list_code          4 
_shelx_F_calc_maximum       64.75 
_exptl_crystal_F_000       166.00 
_reflns_d_resolution_high  0.8410 
 
loop_ 
 _symmetry_equiv_pos_as_xyz 
 'x, y, z' 
 '-x, -y, -z' 
 
_cell_length_a     4.5270 
_cell_length_b    10.1166 
_cell_length_c    10.4558 
_cell_angle_alpha  61.086 
_cell_angle_beta   88.543 
_cell_angle_gamma  82.242 
 
_shelx_F_squared_multiplier     1.000 
 
loop_ 
 _refln_index_h 
 _refln_index_k 
 _refln_index_l 
 _refln_F_squared_calc 
 _refln_F_squared_meas 
 _refln_F_squared_sigma 
 _refln_observed_status 
   1   0   0       46.20       51.07      1.31 o 
   2   0   0        3.26        3.17      0.16 o 
   3   0   0       56.48       55.68      2.34 o 
   4   0   0        0.24        0.32      0.11 o 
  -5   1   0        0.92        0.97      0.29 o 
  -4   1   0        7.01        7.32      0.41 o 
  -3   1   0       24.72       25.84      0.49 o 
  -2   1   0      192.22      188.31      2.58 o 
  -1   1   0     1640.63     1020.67     22.19 o 
   0   1   0        5.84        6.03      0.36 o 
   1   1   0     1651.06     1633.57     26.16 o 
   2   1   0       68.72       67.49      1.20 o 
   3   1   0      116.41      115.43      1.69 o 
   4   1   0        0.11        0.01      0.06 o 
  -5   2   0        0.01        0.00      0.22 o 
  -4   2   0       27.32       26.26      0.67 o 
  -3   2   0        0.69        0.81      0.11 o 
  -2   2   0       20.75       20.37      0.35 o 
  -1   2   0      157.95      163.18      2.80 o 
   0   2   0       40.08       33.78      0.49 o 
   1   2   0     1502.23     1446.39     29.08 o 
   2   2   0       51.49       49.13      0.77 o 
   3   2   0        0.00        0.00      0.05 o 
   4   2   0       32.79       30.18      0.72 o 
   5   2   0        3.58        3.05      0.33 o 
  -4   3   0        0.73        0.49      0.27 o 
  -3   3   0      133.46      137.17      2.39 o 
  -2   3   0        4.67        5.52      0.21 o 
  -1   3   0      150.86      158.11      2.15 o 
   0   3   0      461.62      433.39      5.76 o 
   1   3   0      340.48      320.51      4.46 o 
   2   3   0        4.04        5.26      0.17 o 
   3   3   0        0.61        0.46      0.14 o 
   4   3   0        8.67        8.38      0.36 o 
   5   3   0        3.58        4.02      0.30 o 
  -4   4   0        1.11        1.12      0.29 o 
  -3   4   0       27.71       25.34      0.62 o 
  -2   4   0        0.01        0.13      0.09 o 
  -1   4   0        0.00        0.00      0.04 o 
   0   4   0      140.81      142.20      1.96 o 
   1   4   0       23.92       26.03      0.45 o 
   2   4   0       27.24       23.74      0.45 o 
   3   4   0        0.06        0.00      0.07 o 
   4   4   0        2.99        2.94      0.24 o 
   5   4   0        8.06        7.65      0.40 o 
  -4   5   0        0.00        0.07      0.23 o 
  -3   5   0       29.80       31.12      0.73 o 
  -1   5   0        0.05        0.05      0.05 o 
   0   5   0       88.81       94.39      1.35 o 
   1   5   0      100.68       90.26      1.61 o 
   2   5   0       10.74       12.53      0.30 o 
   3   5   0        8.52        8.69      0.27 o 
   4   5   0        0.07        0.42      0.27 o 
   5   5   0        0.08        0.00      0.27 o 
  -3   6   0        0.15        0.35      0.18 o 
  -2   6   0        6.29        5.66      0.55 o 
  -1   6   0       30.98       31.08      0.65 o 
   0   6   0       34.87       36.81      0.61 o 
   1   6   0       42.18       45.52      0.92 o 
   2   6   0        0.26        0.19      0.13 o 
   3   6   0       22.09       22.99      1.03 o 
   4   6   0        9.13        7.82      0.46 o 
  -3   7   0        2.66        3.68      0.40 o 
  -2   7   0       34.59       34.26      0.77 o 
  -1   7   0       36.49       36.16      0.76 o 
   0   7   0        7.97        8.12      0.24 o 
   1   7   0       13.34       13.05      0.32 o 
   2   7   0       16.30       16.10      0.39 o 
   3   7   0        0.21        0.19      0.16 o 
   4   7   0        1.53        1.38      0.20 o 
  -2   8   0        8.44        8.36      0.33 o 
  -1   8   0        1.56        1.93      0.17 o 
   0   8   0        3.67        3.39      0.20 o 
   1   8   0        0.00        0.00      0.06 o 
   2   8   0        0.23        0.30      0.10 o 
   3   8   0        1.47        1.50      0.26 o 
   4   8   0        0.33        0.42      0.15 o 
  -2   9   0        0.60        0.87      0.16 o 
  -1   9   0        0.90        0.86      0.14 o 
   0   9   0        5.69        5.83      0.27 o 
   1   9   0        7.60        7.74      0.46 o 
   2   9   0        2.75        2.91      0.24 o 
   3   9   0        5.14        5.55      0.33 o 
   0  10   0        0.80        1.05      0.15 o 
   1  10   0        0.32        0.52      0.13 o 
   2  10   0        0.45        0.37      0.14 o 
  -1 -10   1        6.36        6.50      0.41 o 
  -2  -9   1        0.38        0.42      0.14 o 
  -1  -9   1        2.30        2.72      0.31 o 
   0  -9   1       18.24       18.70      0.52 o 
   1  -9   1        0.34        0.31      0.12 o 
  -3  -8   1        0.32        0.54      0.15 o 
  -2  -8   1        2.37        2.43      0.21 o 
  -1  -8   1        0.34        0.55      0.10 o 
   0  -8   1        0.38        0.31      0.09 o 
   1  -8   1        0.48        0.42      0.13 o 
   2  -8   1        1.20        2.40      0.33 o 
  -4  -7   1        0.08        0.00      0.11 o 
  -3  -7   1        1.35        1.14      0.18 o 
  -2  -7   1       22.10       20.94      0.59 o 
  -1  -7   1        1.02        1.03      0.13 o 
   0  -7   1        3.21        3.31      0.18 o 
   1  -7   1       14.47       15.01      0.42 o 
   2  -7   1        0.58        0.46      0.17 o 
   3  -7   1        0.78        0.69      0.28 o 
  -4  -6   1        0.08        0.09      0.13 o 
  -3  -6   1       15.01       15.07      0.75 o 
  -2  -6   1        2.07        2.28      0.14 o 
  -1  -6   1       37.49       37.05      0.64 o 
   0  -6   1        4.41        5.11      0.17 o 
   1  -6   1       95.70       95.23      1.68 o 
   2  -6   1        0.24        0.36      0.10 o 
   3  -6   1        1.48        1.75      0.31 o 
  -4  -5   1        0.70        0.83      0.32 o 
  -3  -5   1        1.95        2.37      0.38 o 
  -2  -5   1       13.55       13.98      0.33 o 
  -1  -5   1      140.39      136.54      1.94 o 
   0  -5   1       12.96       12.53      0.27 o 
   1  -5   1       32.56       33.79      0.72 o 
   2  -5   1      238.76      228.54      3.80 o 
   3  -5   1       18.87       19.29      0.84 o 
   4  -5   1        0.30        0.00      0.25 o 
  -5  -4   1        0.19        0.12      0.15 o 
  -4  -4   1       19.82       19.83      0.62 o 
  -3  -4   1        1.15        1.39      0.17 o 
  -2  -4   1       29.71       31.80      0.72 o 
  -1  -4   1       51.53       54.11      0.83 o 
   0  -4   1       96.75      106.20      1.49 o 
   1  -4   1       31.73       29.65      0.49 o 
   2  -4   1      146.18      145.23      2.47 o 
   3  -4   1        4.17        4.30      0.23 o 
   4  -4   1        8.49        8.90      0.60 o 
  -5  -3   1        8.73        8.69      0.43 o 
  -4  -3   1        3.01        3.18      0.25 o 
  -3  -3   1        1.58        1.67      0.14 o 
  -2  -3   1      160.94      154.41      2.18 o 
  -1  -3   1       15.28       11.46      0.31 o 
   0  -3   1        3.99        4.08      0.32 o 
   1  -3   1      158.98      158.93      2.17 o 
   2  -3   1      270.50      276.77      3.75 o 
   3  -3   1      161.47      160.67      2.77 o 
   4  -3   1        0.49        0.31      0.23 o 
  -5  -2   1       25.17       27.44      1.03 o 
  -4  -2   1       35.66       32.85      3.54 o 
  -3  -2   1        7.48        7.65      0.24 o 
  -2  -2   1       14.72       14.80      0.31 o 
  -1  -2   1     1971.06     1967.76     76.22 o 
   0  -2   1        1.05        1.78      0.33 o 
   1  -2   1      122.37      131.00      1.78 o 
   2  -2   1      361.09      367.99      5.92 o 
   3  -2   1       21.01       20.38      0.66 o 
   4  -2   1        0.05        0.00      0.21 o 
  -5  -1   1        6.51        6.73      0.47 o 
  -4  -1   1        9.41        9.23      0.48 o 
  -3  -1   1        0.00        0.00      0.05 o 
  -2  -1   1        6.52        4.61      0.15 o 
  -1  -1   1     1575.20     1672.68    142.73 o 
   0  -1   1      814.74      722.65     33.19 o 
   1  -1   1      675.46      697.64      9.26 o 
   2  -1   1       38.27       45.30      0.70 o 
   3  -1   1        1.56        2.01      0.12 o 
   4  -1   1        4.48        4.62      0.42 o 
   5  -1   1        0.42        0.54      0.27 o 
  -5   0   1        0.12        0.00      0.15 o 
  -4   0   1       43.90       44.60      1.33 o 
  -3   0   1        8.86        8.70      0.25 o 
  -2   0   1       49.92       47.32      0.80 o 
  -1   0   1      673.34      664.62      8.83 o 
   0   0   1       90.45       88.75      2.17 o 
   1   0   1      799.04      797.86     22.72 o 
   2   0   1      103.51      107.92      1.53 o 
   3   0   1      123.44      132.06      1.90 o 
   4   0   1        0.27        0.40      0.11 o 
   5   0   1        1.08        0.67      0.26 o 
  -5   1   1        0.78        0.06      0.14 o 
  -4   1   1       29.33       29.30      0.70 o 
  -3   1   1       76.29       77.08      1.42 o 
  -2   1   1        9.25        9.39      0.32 o 
  -1   1   1      414.30      428.44      5.69 o 
   0   1   1       91.66       85.86      2.49 o 
   1   1   1      972.00      929.96     12.43 o 
   2   1   1        0.52        0.75      0.14 o 
   3   1   1       20.16       19.95      0.52 o 
   4   1   1        2.79        3.07      0.18 o 
   5   1   1        0.84        0.95      0.28 o 
  -4   2   1        1.74        2.05      0.77 o 
  -3   2   1        7.46        8.10      0.48 o 
  -2   2   1        0.71        0.59      0.06 o 
  -1   2   1      796.37      768.33     12.45 o 
   0   2   1     3922.70     2966.99     89.77 o 
   1   2   1        0.44        0.40      0.11 o 
   2   2   1       27.13       28.21      0.63 o 
   3   2   1        0.37        0.22      0.07 o 
   4   2   1        1.86        2.45      0.19 o 
  -3   3   1       12.09       10.99      0.44 o 
  -2   3   1       13.84       12.97      0.34 o 
  -1   3   1        0.08        0.20      0.05 o 
   0   3   1      269.98      242.17      3.24 o 
   1   3   1      120.65      117.52      1.63 o 
   2   3   1       43.89       44.52      1.13 o 
   3   3   1       26.25       26.68      0.63 o 
   4   3   1        1.21        1.15      0.18 o 
   5   3   1        0.52        0.63      0.25 o 
  -4   4   1       32.18       33.26      1.18 o 
  -3   4   1        4.40        4.19      0.23 o 
  -2   4   1       30.68       27.00      0.58 o 
  -1   4   1       45.42       47.63      0.87 o 
   0   4   1      330.38      311.59      4.17 o 
   1   4   1      145.00      146.47      2.03 o 
   2   4   1      217.17      224.50      3.75 o 
   3   4   1        8.84       10.24      0.29 o 
   4   4   1        2.14        1.77      0.16 o 
   5   4   1        1.32        1.70      0.38 o 
  -4   5   1        0.63        0.48      0.14 o 
  -3   5   1      147.71      150.16      2.62 o 
  -2   5   1        1.76        1.48      0.15 o 
  -1   5   1        0.92        2.06      0.10 o 
   0   5   1      279.15      273.36      3.69 o 
   1   5   1       72.22       78.94      1.16 o 
   2   5   1        2.11        1.50      0.13 o 
   3   5   1       14.35       14.44      0.36 o 
   4   5   1        0.00        0.27      0.22 o 
   5   5   1        2.16        2.56      0.47 o 
  -4   6   1        3.07        2.97      0.39 o 
  -3   6   1        0.15        0.08      0.10 o 
  -2   6   1        3.61        3.74      0.21 o 
  -1   6   1        0.15        0.46      0.08 o 
   0   6   1       19.39       20.15      0.38 o 
   1   6   1       13.20       13.98      0.31 o 
   2   6   1        3.08        3.31      0.19 o 
   3   6   1        4.07        3.87      0.20 o 
   4   6   1        6.48        6.11      0.33 o 
  -3   7   1        0.74        0.95      0.43 o 
  -2   7   1       21.78       22.19      0.62 o 
  -1   7   1        2.62        2.59      0.22 o 
   0   7   1       11.11       12.28      0.29 o 
   1   7   1        2.43        2.98      0.15 o 
   2   7   1        0.00        0.00      0.05 o 
   3   7   1        3.07        3.24      0.19 o 
   4   7   1        4.08        4.01      0.38 o 
  -3   8   1        4.18        5.09      0.29 o 
  -2   8   1        0.08        0.07      0.09 o 
  -1   8   1        0.58        0.31      0.10 o 
   0   8   1        0.01        0.05      0.10 o 
   1   8   1        2.15        1.78      0.14 o 
   2   8   1       20.80       19.46      0.94 o 
   3   8   1        0.12        0.00      0.10 o 
   4   8   1        1.69        1.87      0.30 o 
  -2   9   1        0.67        1.47      0.18 o 
  -1   9   1       10.95        9.29      0.35 o 
   0   9   1        0.10        0.02      0.08 o 
   1   9   1        0.10        0.04      0.11 o 
   2   9   1        4.68        3.74      0.25 o 
   3   9   1        6.24        6.16      0.34 o 
  -1  10   1        1.33        1.27      0.17 o 
   0  10   1        4.50        4.06      0.31 o 
   1  10   1        0.72        0.48      0.12 o 
   2  10   1        0.12        0.06      0.12 o 
  -2  -9   2        0.86        1.17      0.19 o 
  -1  -9   2        2.31        2.40      0.23 o 
   0  -9   2        1.03        0.64      0.15 o 
  -3  -8   2        2.17        2.00      0.23 o 
  -2  -8   2        0.94        0.55      0.15 o 
  -1  -8   2        1.18        1.13      0.16 o 
   0  -8   2       14.51       16.88      0.77 o 
   1  -8   2        3.49        3.81      0.36 o 
   2  -8   2        3.17        2.83      0.39 o 
  -3  -7   2        8.01        8.27      0.39 o 
  -2  -7   2        1.77        1.71      0.19 o 
  -1  -7   2        0.01        0.03      0.06 o 
   0  -7   2        2.03        2.12      0.14 o 
   1  -7   2       46.21       45.58      1.39 o 
   2  -7   2        1.52        1.72      0.30 o 
  -4  -6   2        5.86        6.25      0.36 o 
  -3  -6   2        5.55        5.16      0.30 o 
  -2  -6   2        3.12        3.32      0.22 o 
  -1  -6   2        1.24        1.16      0.12 o 
   0  -6   2        0.41        0.67      0.08 o 
   1  -6   2       39.97       41.57      0.84 o 
   2  -6   2       17.72       18.13      0.76 o 
   3  -6   2        0.01        0.00      0.20 o 
  -4  -5   2        7.71        7.67      0.40 o 
  -3  -5   2       48.27       44.74      1.62 o 
  -2  -5   2      144.09      141.40      3.75 o 
  -1  -5   2        1.25        1.30      0.10 o 
   0  -5   2       13.38       13.92      0.37 o 
   1  -5   2       14.49       12.93      0.34 o 
   2  -5   2       11.36       11.88      0.36 o 
   3  -5   2        0.00        0.02      0.21 o 
  -4  -4   2       11.91       11.78      0.96 o 
  -3  -4   2       54.57       54.21      1.18 o 
  -2  -4   2       41.64       43.49      1.45 o 
  -1  -4   2       48.67       47.61      0.75 o 
   0  -4   2       27.32       28.66      0.59 o 
   1  -4   2       79.79       79.44      1.16 o 
   2  -4   2        0.70        0.15      0.18 o 
   3  -4   2        7.43        7.54      0.53 o 
   4  -4   2        5.71        5.04      0.50 o 
  -5  -3   2        3.71        3.13      0.30 o 
  -4  -3   2       15.38       16.16      0.59 o 
  -3  -3   2        3.90        4.22      0.35 o 
  -2  -3   2      118.55      120.14      1.74 o 
  -1  -3   2       87.63       85.42      1.23 o 
   0  -3   2        4.62        4.27      0.25 o 
   1  -3   2      151.69      159.98      2.19 o 
   2  -3   2       40.00       39.06      0.63 o 
   3  -3   2       73.25       74.41      2.16 o 
   4  -3   2        6.31        5.39      0.50 o 
  -5  -2   2        1.82        1.71      0.30 o 
  -4  -2   2       20.13       20.72      0.62 o 
  -3  -2   2        1.15        0.96      0.14 o 
  -2  -2   2      312.48      306.30      4.16 o 
  -1  -2   2       76.16       76.80      1.10 o 
   0  -2   2       11.04       11.92      0.22 o 
   1  -2   2       56.08       57.37      0.83 o 
   2  -2   2      109.07      108.44      2.11 o 
   4  -2   2        5.24        5.22      0.49 o 
  -5  -1   2       11.25       11.97      0.65 o 
  -4  -1   2        0.53        0.48      0.14 o 
  -3  -1   2        0.78        0.72      0.11 o 
  -2  -1   2      394.91      391.40      5.27 o 
  -1  -1   2      246.90      236.92      6.85 o 
   0  -1   2      324.30      301.99      5.11 o 
   1  -1   2      542.11      549.69      7.30 o 
   2  -1   2      652.03      718.14      9.52 o 
   3  -1   2       36.26       36.85      0.63 o 
   4  -1   2        0.06        0.00      0.16 o 
  -5   0   2       13.59       13.97      0.70 o 
  -4   0   2       26.76       29.19      1.01 o 
  -3   0   2        8.53        7.71      0.23 o 
  -2   0   2       29.51       30.76      0.51 o 
  -1   0   2     4192.09     4081.12    123.02 o 
   0   0   2      270.24      269.43      3.59 o 
   1   0   2      267.61      270.29      4.61 o 
   2   0   2      393.58      418.17      5.60 o 
   3   0   2        0.11        0.19      0.06 o 
   4   0   2       14.45       14.14      0.72 o 
   5   0   2        0.13        0.13      0.23 o 
  -5   1   2       11.96       12.83      0.69 o 
  -4   1   2        1.43        1.41      0.24 o 
  -3   1   2        6.47        5.93      0.20 o 
  -2   1   2       17.90       19.25      0.35 o 
  -1   1   2      505.82      506.73      6.73 o 
   0   1   2      612.01      579.07      9.33 o 
   1   1   2       74.23       69.45      0.97 o 
   2   1   2      127.98      129.96      1.82 o 
   3   1   2        5.26        4.57      0.18 o 
   4   1   2        9.52        9.73      0.41 o 
   5   1   2        0.09        0.00      0.18 o 
  -5   2   2       22.31       22.29      0.93 o 
  -4   2   2        7.39        7.10      0.47 o 
  -3   2   2       42.58       42.16      1.75 o 
  -2   2   2       86.80       90.69      1.29 o 
  -1   2   2      305.14      286.99      3.83 o 
   0   2   2      251.90      225.51      7.11 o 
   1   2   2        0.21        0.53      0.04 o 
   2   2   2        0.10        0.01      0.08 o 
   3   2   2      106.17      110.89      1.63 o 
   4   2   2        0.89        0.63      0.23 o 
   5   2   2        0.16        0.00      0.20 o 
  -4   3   2      101.26      103.61      1.93 o 
  -3   3   2        0.69        0.85      0.12 o 
  -2   3   2       24.25       24.21      0.57 o 
  -1   3   2      283.28      275.09      4.43 o 
   0   3   2        3.12        4.62      0.12 o 
   1   3   2       32.72       32.49      0.51 o 
   2   3   2      107.00      104.02      1.50 o 
   3   3   2        8.98       10.38      0.28 o 
   4   3   2        0.10        0.09      0.09 o 
   5   3   2        4.08        3.93      0.31 o 
  -4   4   2       11.79       13.06      0.45 o 
  -3   4   2        4.22        4.75      0.23 o 
  -2   4   2        7.05        9.90      0.44 o 
  -1   4   2      267.72      286.27      4.63 o 
   0   4   2       28.48       28.18      0.45 o 
   1   4   2        4.37        4.38      0.14 o 
   2   4   2       91.30       99.89      1.46 o 
   3   4   2       13.33       14.80      0.48 o 
   4   4   2        0.97        1.36      0.14 o 
   5   4   2        0.08        0.25      0.25 o 
  -4   5   2        2.69        3.98      0.27 o 
  -3   5   2        7.77        7.65      0.31 o 
  -2   5   2       13.55       13.51      0.37 o 
  -1   5   2       65.26       69.44      1.24 o 
   0   5   2       80.84       80.81      1.16 o 
   1   5   2      187.49      191.52      2.65 o 
   2   5   2        1.41        1.11      0.10 o 
   3   5   2        7.77        8.46      0.46 o 
   4   5   2        1.35        1.24      0.27 o 
   5   5   2        0.26        0.53      0.33 o 
  -4   6   2        0.74        0.57      0.15 o 
  -3   6   2       12.51       12.59      0.42 o 
  -2   6   2       26.38       26.04      1.11 o 
  -1   6   2        2.48        2.86      0.29 o 
   0   6   2       34.57       39.77      0.64 o 
   1   6   2       11.34       12.82      0.29 o 
   2   6   2       24.49       27.23      0.52 o 
   3   6   2       35.38       35.11      0.67 o 
   4   6   2        1.96        1.37      0.32 o 
  -3   7   2       14.83       13.91      0.46 o 
  -2   7   2       17.33       15.61      0.44 o 
  -1   7   2        3.17        2.44      0.16 o 
   0   7   2        0.02        0.00      0.05 o 
   1   7   2        0.17        0.56      0.08 o 
   2   7   2        0.03        0.00      0.07 o 
   3   7   2        6.37        5.50      0.23 o 
   4   7   2        0.48        0.69      0.15 o 
  -3   8   2        6.42        6.56      0.33 o 
  -2   8   2       15.00       15.13      0.45 o 
  -1   8   2        0.00        0.24      0.09 o 
   0   8   2        1.71        1.62      0.14 o 
   1   8   2        9.91        8.80      0.28 o 
   2   8   2        3.57        3.05      0.22 o 
   3   8   2       16.07       15.20      0.79 o 
   4   8   2        8.22        7.21      0.40 o 
  -2   9   2        5.55        6.44      0.31 o 
  -1   9   2       24.82       24.94      0.63 o 
   0   9   2        3.02        2.74      0.19 o 
   1   9   2        4.71        4.97      0.22 o 
   2   9   2        7.66        8.65      0.30 o 
   3   9   2       14.25       14.00      0.78 o 
  -1  10   2        0.40        0.10      0.10 o 
   0  10   2        3.87        3.84      0.24 o 
   1  10   2        0.10        0.18      0.23 o 
   2  10   2       16.15       16.49      0.45 o 
   3  10   2       10.57       12.04      0.48 o 
   0  11   2        0.25        0.23      0.22 o 
   1  11   2        0.32        0.30      0.12 o 
   2  11   2        0.02        0.00      0.08 o 
  -2  -8   3        0.00        0.00      0.11 o 
  -1  -8   3       11.70       13.24      0.47 o 
   0  -8   3       15.68       17.04      0.66 o 
   1  -8   3        2.25        2.35      0.31 o 
  -3  -7   3        4.39        3.89      0.30 o 
  -2  -7   3        0.39        0.51      0.14 o 
  -1  -7   3       15.66       15.79      0.49 o 
   0  -7   3       24.69       25.28      0.69 o 
   1  -7   3        0.28        0.33      0.19 o 
   2  -7   3        0.08        0.28      0.22 o 
  -4  -6   3        0.05        0.03      0.15 o 
  -3  -6   3        3.42        3.12      0.26 o 
  -2  -6   3       37.27       36.75      1.27 o 
  -1  -6   3        3.45        3.72      0.22 o 
   0  -6   3       41.32       43.51      0.87 o 
   1  -6   3        0.39        0.35      0.19 o 
   2  -6   3        7.35        7.42      0.49 o 
   3  -6   3        4.30        5.15      0.48 o 
  -4  -5   3        7.87        6.97      0.43 o 
  -3  -5   3        0.59        0.54      0.27 o 
  -2  -5   3        0.00        0.06      0.13 o 
  -1  -5   3       14.31       14.69      0.43 o 
   0  -5   3        0.28        0.16      0.14 o 
   1  -5   3      143.87      145.79      2.07 o 
   2  -5   3        7.48        6.81      0.47 o 
   3  -5   3        0.57        0.87      0.27 o 
  -4  -4   3        0.65        0.50      0.17 o 
  -3  -4   3        1.70        2.06      0.36 o 
  -2  -4   3       51.85       50.59      1.66 o 
  -1  -4   3        4.19        3.69      0.14 o 
   0  -4   3        3.48        2.99      0.32 o 
   1  -4   3       75.70       73.84      1.10 o 
   2  -4   3       36.04       36.28      1.21 o 
   3  -4   3        9.17       10.82      0.63 o 
   4  -4   3       18.50       22.28      1.03 o 
  -4  -3   3        7.94        7.81      0.39 o 
  -3  -3   3      303.44      292.38      4.98 o 
  -2  -3   3       22.50       21.19      0.56 o 
  -1  -3   3       13.66       11.97      0.49 o 
   0  -3   3       47.07       46.28      0.71 o 
   1  -3   3       23.46       24.22      0.42 o 
   2  -3   3       21.23       20.98      0.53 o 
   3  -3   3        2.81        2.39      0.35 o 
   4  -3   3        9.14        8.98      0.62 o 
  -5  -2   3        6.14        5.44      0.45 o 
  -4  -2   3       16.30       16.78      0.87 o 
  -3  -2   3        2.44        3.24      0.28 o 
  -2  -2   3      517.93      504.65      8.23 o 
  -1  -2   3      178.33      175.85      2.41 o 
   0  -2   3      106.39      111.05      1.54 o 
   1  -2   3        8.04        6.90      0.22 o 
   2  -2   3        0.00        0.01      0.04 o 
   4  -2   3       16.98       15.34      0.79 o 
  -5  -1   3        0.55        0.41      0.19 o 
  -4  -1   3        6.93        6.99      0.34 o 
  -3  -1   3        0.15        0.00      0.09 o 
  -2  -1   3      734.44      747.45     12.06 o 
  -1  -1   3        6.95        4.55      0.36 o 
   0  -1   3       21.83       21.92      0.58 o 
   1  -1   3      536.03      592.52      7.88 o 
   2  -1   3       64.55       65.29      0.97 o 
   3  -1   3       27.48       26.92      0.66 o 
   4  -1   3        4.17        3.32      0.42 o 
  -5   0   3        1.19        0.88      0.26 o 
  -4   0   3        0.76        0.71      0.22 o 
  -3   0   3       30.31       31.04      0.73 o 
  -2   0   3      290.96      290.89      6.46 o 
  -1   0   3      464.62      486.58      7.82 o 
   0   0   3       11.08       13.03      0.73 o 
   1   0   3      116.52      121.24      2.15 o 
   2   0   3       18.00       21.89      0.38 o 
   3   0   3       72.96       75.83      1.51 o 
   4   0   3        5.62        5.54      0.48 o 
   5   0   3        1.45        1.66      0.36 o 
  -5   1   3        1.46        1.65      0.32 o 
  -4   1   3        0.66        0.97      0.21 o 
  -3   1   3        0.13        0.11      0.06 o 
  -2   1   3       11.28       11.88      0.25 o 
  -1   1   3        0.12        0.60      0.18 o 
   0   1   3       48.86       51.19      0.73 o 
   1   1   3        0.00        0.25      0.07 o 
   2   1   3      152.14      171.15      2.36 o 
   3   1   3        7.29        7.42      0.32 o 
   4   1   3        3.74        3.71      0.27 o 
   5   1   3       14.29       14.24      0.82 o 
  -5   2   3       12.17       13.04      0.71 o 
  -4   2   3        0.00        0.00      0.13 o 
  -3   2   3       24.00       24.35      0.56 o 
  -2   2   3      119.97      119.23      1.68 o 
  -1   2   3       61.37       57.51      0.82 o 
   0   2   3       43.46       44.66      0.65 o 
   1   2   3       40.49       43.27      0.64 o 
   2   2   3        1.65        1.94      0.16 o 
   3   2   3        9.73        9.91      0.26 o 
   4   2   3       13.77       13.52      0.72 o 
   5   2   3        0.07        0.20      0.21 o 
  -4   3   3        0.07        0.10      0.13 o 
  -3   3   3       10.01        9.23      0.31 o 
  -2   3   3       73.18       74.20      1.08 o 
  -1   3   3       21.45       17.38      0.35 o 
   0   3   3      737.03      698.87     23.06 o 
   1   3   3       48.61       49.23      0.87 o 
   2   3   3       19.27       18.38      0.35 o 
   3   3   3       25.87       24.50      0.66 o 
   4   3   3        0.51        0.14      0.37 o 
   5   3   3        0.93        1.06      0.30 o 
  -4   4   3        2.29        2.56      0.32 o 
  -3   4   3       12.33       10.99      0.43 o 
  -2   4   3       34.12       37.74      0.76 o 
  -1   4   3      311.16      316.85      4.25 o 
   0   4   3        1.95        2.14      0.09 o 
   1   4   3      177.73      175.39      2.88 o 
   2   4   3       70.43       75.88      1.14 o 
   3   4   3        4.08        3.96      0.17 o 
   4   4   3       14.91       16.99      0.58 o 
   5   4   3        0.96        1.32      0.23 o 
  -4   5   3       22.06       22.38      0.62 o 
  -3   5   3        0.34        0.20      0.15 o 
  -2   5   3        0.80        0.96      0.11 o 
  -1   5   3      125.39      121.67      2.06 o 
   0   5   3        0.08        0.08      0.04 o 
   1   5   3       47.53       46.92      0.74 o 
   2   5   3       93.93       98.38      1.45 o 
   3   5   3        1.76        2.31      0.14 o 
   4   5   3        5.16        5.55      0.24 o 
   5   5   3       27.10       31.89      0.94 o 
  -4   6   3        0.79        0.95      0.18 o 
  -3   6   3        0.07        0.04      0.18 o 
  -2   6   3       21.01       20.63      0.51 o 
  -1   6   3        0.95        1.60      0.12 o 
   0   6   3        6.47        7.16      0.19 o 
   1   6   3        0.64        0.82      0.08 o 
   2   6   3       14.70       15.78      0.36 o 
   3   6   3       14.80       14.64      0.39 o 
   4   6   3        3.95        4.31      0.64 o 
  -3   7   3        0.05        0.12      0.10 o 
  -2   7   3        0.78        1.02      0.15 o 
  -1   7   3        2.79        2.37      0.16 o 
   0   7   3        0.92        1.47      0.10 o 
   1   7   3       32.58       30.39      0.56 o 
   2   7   3        0.00        0.01      0.06 o 
   3   7   3        0.68        0.40      0.10 o 
   4   7   3        0.21        0.09      0.08 o 
  -3   8   3        5.23        5.22      0.29 o 
  -2   8   3        2.13        2.37      0.18 o 
  -1   8   3       26.68       24.03      0.58 o 
   0   8   3       22.99       23.78      0.81 o 
   1   8   3       13.18       13.80      0.52 o 
   2   8   3       51.52       53.61      1.25 o 
   3   8   3        4.74        4.88      0.23 o 
   4   8   3        2.19        2.16      0.21 o 
  -2   9   3        0.13        0.28      0.11 o 
  -1   9   3       27.09       27.68      0.98 o 
   0   9   3       21.81       20.24      0.53 o 
   1   9   3        7.71        8.81      0.29 o 
   2   9   3       16.46       17.19      0.51 o 
   3   9   3        2.05        3.03      0.20 o 
   4   9   3        0.13        0.00      0.10 o 
  -2  10   3        7.52        7.54      0.35 o 
  -1  10   3        1.96        3.03      0.23 o 
   0  10   3        2.45        2.57      0.20 o 
   1  10   3        0.07        0.01      0.09 o 
   2  10   3        2.34        2.04      0.18 o 
   3  10   3       18.13       19.06      0.50 o 
  -1  11   3        2.24        1.31      0.18 o 
   0  11   3        5.31        6.79      0.33 o 
   1  11   3        1.16        1.43      0.18 o 
   2  11   3        0.08        0.12      0.10 o 
  -1  -8   4       15.41       17.49      1.21 o 
  -2  -7   4        0.40        0.55      0.15 o 
  -1  -7   4        7.66        7.83      0.35 o 
   0  -7   4        2.24        2.47      0.40 o 
   1  -7   4       10.79       11.23      0.58 o 
  -3  -6   4        0.00        0.00      0.12 o 
  -2  -6   4        3.62        3.71      0.26 o 
  -1  -6   4       39.34       40.66      0.92 o 
   0  -6   4      119.80      125.94      2.26 o 
   1  -6   4        6.34        6.30      0.43 o 
   2  -6   4        0.22        0.40      0.23 o 
  -4  -5   4        8.70        8.11      0.44 o 
  -3  -5   4        7.19        6.66      0.35 o 
  -2  -5   4       15.15       15.24      0.50 o 
  -1  -5   4       69.72       73.62      1.58 o 
   0  -5   4       18.54       18.80      0.73 o 
   1  -5   4        8.50        8.55      0.35 o 
   2  -5   4        8.19        8.58      0.53 o 
   3  -5   4        2.56        3.43      0.41 o 
  -4  -4   4        0.80        0.82      0.22 o 
  -3  -4   4       16.54       16.72      0.56 o 
  -2  -4   4       27.14       28.19      1.13 o 
  -1  -4   4        0.00        0.02      0.07 o 
   0  -4   4       15.09       14.71      0.31 o 
   1  -4   4        9.03        9.29      0.86 o 
   2  -4   4        0.85        0.80      0.25 o 
   3  -4   4        0.19        0.28      0.24 o 
  -4  -3   4        4.41        4.71      1.13 o 
  -3  -3   4       24.35       23.28      0.67 o 
  -2  -3   4       23.41       22.65      0.61 o 
  -1  -3   4        7.01        7.21      0.27 o 
   0  -3   4      164.87      171.49      2.37 o 
   1  -3   4       19.95       20.84      0.53 o 
   2  -3   4        2.78        2.98      0.26 o 
   3  -3   4        0.54        0.00      0.22 o 
   4  -3   4        3.82        3.46      0.48 o 
  -4  -2   4        0.23        0.19      0.14 o 
  -3  -2   4        1.30        0.99      0.18 o 
  -2  -2   4        3.32        3.08      0.21 o 
  -1  -2   4        0.62        0.62      0.10 o 
   0  -2   4        5.82        6.03      0.16 o 
   1  -2   4       17.25       18.74      0.34 o 
   2  -2   4        4.91        4.50      0.29 o 
   4  -2   4        9.25        9.69      0.65 o 
  -4  -1   4        4.61        4.48      0.41 o 
  -3  -1   4      149.81      148.10      2.66 o 
  -2  -1   4        8.58        8.23      0.31 o 
  -1  -1   4        8.27       11.80      0.33 o 
   0  -1   4        3.52        5.14      0.20 o 
   1  -1   4       81.23       93.20      1.32 o 
   2  -1   4       22.98       23.20      0.57 o 
   3  -1   4       10.82       10.98      0.38 o 
   4  -1   4        0.09        0.00      0.19 o 
  -5   0   4        1.49        1.78      0.31 o 
  -4   0   4        0.00        0.13      0.17 o 
  -3   0   4        3.14        2.96      0.31 o 
  -2   0   4      115.54      113.54      2.01 o 
  -1   0   4      451.26      473.49      7.64 o 
   0   0   4       49.21       56.93      0.83 o 
   1   0   4        4.23        3.65      0.18 o 
   2   0   4        5.47        6.51      0.26 o 
   3   0   4        0.46        0.32      0.12 o 
   4   0   4       18.31       17.34      0.88 o 
  -5   1   4        1.23        1.73      0.33 o 
  -4   1   4        0.01        0.00      0.13 o 
  -3   1   4       25.29       24.12      1.12 o 
  -2   1   4      189.93      194.44      3.28 o 
  -1   1   4       53.91       57.32      1.04 o 
   0   1   4        8.13        8.75      0.18 o 
   1   1   4      167.48      173.21      3.04 o 
   2   1   4        0.49        0.22      0.09 o 
   3   1   4        4.28        4.19      0.26 o 
   4   1   4        0.23        0.00      0.12 o 
   5   1   4        0.07        0.07      0.22 o 
  -4   2   4        0.89        1.26      0.25 o 
  -3   2   4       32.25       33.28      1.06 o 
  -2   2   4      119.73      120.49      1.70 o 
  -1   2   4        0.00        0.00      0.03 o 
   0   2   4       70.86       68.37      0.97 o 
   1   2   4        3.16        3.37      0.10 o 
   2   2   4       10.54        9.76      0.33 o 
   3   2   4        2.32        2.60      0.21 o 
   4   2   4        3.60        4.15      0.29 o 
   5   2   4        3.29        2.94      0.42 o 
  -4   3   4        2.28        2.53      0.31 o 
  -3   3   4        7.43        6.88      0.26 o 
  -2   3   4       39.15       37.50      0.60 o 
  -1   3   4       13.00       12.20      0.23 o 
   0   3   4        1.23        1.50      0.11 o 
   1   3   4      403.68      417.68      5.57 o 
   2   3   4       15.81       14.79      0.33 o 
   3   3   4       10.11        9.89      0.56 o 
   4   3   4       57.47       60.94      1.96 o 
   5   3   4        4.89        4.95      0.53 o 
  -4   4   4        0.02        0.00      0.13 o 
  -3   4   4        2.39        2.54      0.18 o 
  -2   4   4       81.62       85.28      1.82 o 
  -1   4   4       74.79       75.91      1.09 o 
   0   4   4       96.37      100.45      1.41 o 
   1   4   4      117.72      122.42      2.05 o 
   2   4   4        4.54        6.01      0.26 o 
   3   4   4       11.25       11.25      0.29 o 
   4   4   4        8.96        9.96      0.46 o 
   5   4   4        3.68        3.70      0.48 o 
  -4   5   4        4.38        4.65      0.42 o 
  -3   5   4        0.31        0.18      0.09 o 
  -2   5   4       21.74       23.00      0.78 o 
  -1   5   4       12.29       13.03      0.32 o 
   0   5   4      148.06      155.26      2.15 o 
   1   5   4       83.16       84.70      1.24 o 
   2   5   4        5.30        4.70      0.16 o 
   3   5   4        2.49        2.94      0.17 o 
   4   5   4        0.20        0.33      0.16 o 
   5   5   4        9.60        9.94      0.51 o 
  -4   6   4        2.26        2.42      0.23 o 
  -3   6   4        0.48        0.16      0.10 o 
  -2   6   4        0.44        0.85      0.11 o 
  -1   6   4       36.19       43.77      0.85 o 
   0   6   4       14.62       15.60      0.32 o 
   1   6   4       48.41       41.18      0.85 o 
   2   6   4      172.72      171.04      2.43 o 
   3   6   4        0.40        0.38      0.09 o 
   4   6   4        1.03        1.19      0.22 o 
  -3   7   4        6.13        5.33      0.27 o 
  -2   7   4        0.59        0.71      0.11 o 
  -1   7   4        1.19        1.61      0.13 o 
   0   7   4       28.84       25.31      0.47 o 
   1   7   4        2.31        1.93      0.17 o 
   2   7   4        2.35        1.91      0.13 o 
   3   7   4        1.45        1.46      0.13 o 
   4   7   4        1.28        1.30      0.23 o 
  -3   8   4        2.75        2.99      0.23 o 
  -2   8   4       22.67       18.96      0.52 o 
  -1   8   4        0.10        0.02      0.07 o 
   0   8   4       58.76       56.68      1.10 o 
   1   8   4        4.50        4.93      0.23 o 
   2   8   4       14.04       13.84      0.36 o 
   3   8   4        4.16        4.65      0.23 o 
   4   8   4        0.39        0.15      0.11 o 
  -2   9   4        1.94        1.40      0.28 o 
  -1   9   4        0.12        0.01      0.08 o 
   0   9   4        7.08        7.48      0.30 o 
   1   9   4       78.62       78.57      1.25 o 
   2   9   4        2.69        2.38      0.17 o 
   3   9   4        0.75        0.77      0.13 o 
   4   9   4        0.00        0.00      0.09 o 
  -2  10   4        0.57        0.72      0.15 o 
  -1  10   4       36.35       36.06      0.84 o 
   0  10   4       20.32       19.56      0.55 o 
   1  10   4        1.16        1.07      0.20 o 
   2  10   4       36.87       37.78      0.75 o 
   3  10   4        0.41        0.63      0.22 o 
  -1  11   4       15.79       16.22      0.52 o 
   0  11   4        9.28       10.23      0.71 o 
   1  11   4        0.11        0.00      0.08 o 
   2  11   4        5.68        6.09      0.28 o 
  -1  -7   5        0.96        1.35      0.21 o 
   0  -7   5        6.26        5.79      0.56 o 
  -2  -6   5        4.99        4.65      0.30 o 
  -1  -6   5        8.76        8.75      0.37 o 
   0  -6   5       17.84       18.57      0.90 o 
   1  -6   5        3.52        2.99      0.33 o 
  -3  -5   5        2.80        2.71      0.26 o 
  -2  -5   5        2.28        2.43      0.22 o 
  -1  -5   5        8.61        8.21      0.34 o 
   0  -5   5        0.22        0.15      0.09 o 
   1  -5   5       17.79       16.77      2.96 o 
   2  -5   5        0.66        0.27      0.23 o 
  -4  -4   5        1.36        1.50      0.31 o 
  -3  -4   5        2.49        2.18      0.24 o 
  -2  -4   5        5.11        4.63      0.48 o 
  -1  -4   5       60.89       60.26      1.82 o 
   0  -4   5       55.88       54.78      1.07 o 
   1  -4   5       17.59       11.20      0.53 o 
   2  -4   5        1.88        0.75      0.24 o 
   3  -4   5        0.18        1.22      0.31 o 
  -4  -3   5       36.65       33.81      0.94 o 
  -3  -3   5        1.25        1.13      0.20 o 
  -2  -3   5       11.60       10.81      0.40 o 
  -1  -3   5       45.12       43.56      0.91 o 
   0  -3   5        3.39        3.38      0.18 o 
   1  -3   5       15.20        9.04      0.45 o 
   2  -3   5        4.81        5.01      0.28 o 
   3  -3   5        2.98        3.34      0.41 o 
  -4  -2   5        5.64        5.38      0.51 o 
  -3  -2   5       53.84       50.26      1.13 o 
  -2  -2   5       14.98       16.24      0.49 o 
  -1  -2   5       15.58       15.26      0.43 o 
   0  -2   5        9.03        9.51      0.30 o 
   1  -2   5       40.73       25.03      0.84 o 
   2  -2   5        2.24        2.64      0.26 o 
   4  -2   5        0.00        0.26      0.28 o 
  -4  -1   5        5.70        5.59      0.34 o 
  -3  -1   5       91.21       90.66      1.77 o 
  -2  -1   5       35.33       33.84      0.77 o 
  -1  -1   5        3.51        3.00      0.17 o 
   0  -1   5      391.70      403.19      6.53 o 
   1  -1   5        5.60        6.28      0.25 o 
   2  -1   5        0.03        0.00      0.07 o 
   3  -1   5        0.31        0.54      0.13 o 
   4  -1   5        1.09        0.72      0.26 o 
  -4   0   5        8.02        8.48      0.52 o 
  -3   0   5        2.61        1.93      0.37 o 
  -2   0   5       11.34       10.96      0.36 o 
  -1   0   5       14.37       14.17      0.37 o 
   0   0   5        1.38        2.04      0.12 o 
   1   0   5       50.38       54.06      0.80 o 
   2   0   5        1.66        1.92      0.19 o 
   3   0   5       28.91       27.23      0.70 o 
   4   0   5        0.02        0.00      0.17 o 
  -4   1   5        2.55        1.70      0.29 o 
  -3   1   5        0.30        0.10      0.23 o 
  -2   1   5        1.80        1.73      0.21 o 
  -1   1   5       37.79       40.97      0.80 o 
   0   1   5       61.37       66.23      0.96 o 
   1   1   5        1.06        1.20      0.15 o 
   2   1   5       42.13       45.04      0.96 o 
   3   1   5       16.34       16.76      0.52 o 
   4   1   5        7.60        7.12      0.57 o 
  -4   2   5        3.20        4.05      0.39 o 
  -3   2   5       46.03       43.99      1.33 o 
  -2   2   5       19.24       18.19      0.46 o 
  -1   2   5       12.89       12.64      0.79 o 
   0   2   5       21.94       24.99      0.42 o 
   1   2   5       12.86       15.16      0.40 o 
   2   2   5       62.89       62.01      1.26 o 
   3   2   5        4.29        4.77      0.29 o 
   4   2   5        5.16        5.32      0.37 o 
  -4   3   5        0.00        0.08      0.15 o 
  -3   3   5        8.26        8.47      0.48 o 
  -2   3   5       11.80       12.33      0.27 o 
  -1   3   5      101.67      100.91      1.43 o 
   0   3   5      200.45      205.81      2.80 o 
   1   3   5       47.73       50.85      0.77 o 
   2   3   5       16.47       17.66      0.50 o 
   3   3   5        9.32       10.21      0.41 o 
   4   3   5       18.17       17.47      0.59 o 
  -4   4   5        3.08        3.05      0.35 o 
  -3   4   5        1.86        1.65      0.24 o 
  -2   4   5        8.94       11.76      0.33 o 
  -1   4   5       29.36       27.33      0.46 o 
   0   4   5      145.05      158.48      2.62 o 
   1   4   5       38.31       44.06      0.69 o 
   2   4   5        0.00        0.18      0.10 o 
   3   4   5       10.21       10.06      0.54 o 
   4   4   5        3.27        4.88      0.34 o 
  -4   5   5        3.32        4.45      0.43 o 
  -3   5   5        7.20        7.26      0.49 o 
  -2   5   5        0.23        0.11      0.07 o 
  -1   5   5        0.00        0.25      0.05 o 
   0   5   5       42.20       44.84      0.70 o 
   1   5   5      258.76      278.42      3.78 o 
   2   5   5        3.10        3.58      0.14 o 
   3   5   5       33.17       34.90      1.19 o 
   4   5   5       48.74       54.04      1.67 o 
  -4   6   5       10.49       10.84      0.64 o 
  -3   6   5        4.08        3.89      0.23 o 
  -2   6   5        0.38        0.82      0.17 o 
  -1   6   5        0.52        0.55      0.09 o 
   0   6   5       64.44       61.97      1.24 o 
   1   6   5       18.79       18.97      0.41 o 
   2   6   5        1.86        1.65      0.17 o 
   3   6   5        6.52        6.28      0.22 o 
   4   6   5       14.06       14.60      0.58 o 
  -3   7   5        1.96        1.98      0.20 o 
  -2   7   5        4.86        4.50      0.23 o 
  -1   7   5       35.67       35.09      0.75 o 
   0   7   5       68.05       62.81      1.51 o 
   1   7   5       33.61       32.36      0.58 o 
   2   7   5       52.10       52.15      0.87 o 
   3   7   5       21.15       21.87      0.63 o 
   4   7   5        2.27        2.39      0.28 o 
  -3   8   5        0.25        0.41      0.13 o 
  -2   8   5        8.81        7.34      0.70 o 
  -1   8   5        2.87        2.78      0.19 o 
   0   8   5       11.22       11.53      0.36 o 
   1   8   5      347.96      343.68      4.71 o 
   2   8   5       54.90       53.53      0.92 o 
   3   8   5        0.07        0.03      0.08 o 
   4   8   5        0.22        0.05      0.17 o 
  -2   9   5        0.54        0.44      0.14 o 
  -1   9   5        2.97        3.12      0.29 o 
   0   9   5       35.58       35.64      0.80 o 
   1   9   5        2.45        3.14      0.19 o 
   2   9   5       24.54       24.46      0.54 o 
   3   9   5        0.45        0.52      0.11 o 
   4   9   5        7.87        8.78      0.49 o 
  -2  10   5        3.31        2.48      0.22 o 
  -1  10   5        0.25        0.17      0.10 o 
   0  10   5        7.28        7.24      0.39 o 
   1  10   5        1.50        1.30      0.15 o 
   2  10   5       26.10       27.46      0.60 o 
   3  10   5        2.92        3.76      0.32 o 
  -1  11   5        0.19        0.03      0.20 o 
   0  11   5        7.20        7.19      0.33 o 
   1  11   5        1.27        0.92      0.19 o 
   2  11   5        1.78        2.02      0.18 o 
  -1  -6   6       17.71       16.78      0.93 o 
   0  -6   6        2.05        1.96      0.39 o 
  -2  -5   6        1.14        1.16      0.23 o 
  -1  -5   6        0.00        0.06      0.13 o 
   0  -5   6       14.97       15.51      0.81 o 
   1  -5   6        0.74        0.71      0.28 o 
  -3  -4   6        0.88        0.90      0.21 o 
  -2  -4   6        9.51        9.38      0.42 o 
  -1  -4   6        0.03        0.04      0.07 o 
   0  -4   6        2.27        1.88      0.33 o 
   1  -4   6        4.04        3.76      0.27 o 
   2  -4   6        0.44        0.75      0.24 o 
  -3  -3   6        2.78        2.75      0.26 o 
  -2  -3   6        0.39        0.47      0.14 o 
  -1  -3   6       20.71       20.77      0.90 o 
   0  -3   6       13.64       13.47      0.66 o 
   1  -3   6        0.44        0.40      0.13 o 
   2  -3   6        6.06        6.09      0.31 o 
   3  -3   6        0.94        0.41      0.26 o 
  -4  -2   6        0.04        0.07      0.22 o 
  -3  -2   6        2.79        2.13      0.24 o 
  -2  -2   6        0.08        0.00      0.10 o 
  -1  -2   6       29.24       28.02      0.75 o 
   0  -2   6       17.66       19.07      0.83 o 
   1  -2   6        4.36        4.13      0.23 o 
   2  -2   6       37.47       32.95      1.09 o 
  -4  -1   6        8.09        7.65      0.98 o 
  -3  -1   6        3.66        3.28      0.26 o 
  -2  -1   6        6.73        6.72      0.30 o 
  -1  -1   6        0.13        0.10      0.07 o 
   0  -1   6        1.61        2.16      0.25 o 
   1  -1   6       99.19      101.89      1.92 o 
   2  -1   6        0.44        0.31      0.18 o 
   3  -1   6       13.12       10.91      0.42 o 
   4  -1   6        0.16        0.36      0.25 o 
  -4   0   6        0.04        0.00      0.15 o 
  -3   0   6        0.30        0.08      0.12 o 
  -2   0   6       10.83       10.66      0.38 o 
  -1   0   6        3.80        3.74      0.19 o 
   0   0   6        8.36        8.59      0.22 o 
   1   0   6        4.76        5.64      0.34 o 
   2   0   6        0.25        0.33      0.11 o 
   3   0   6       11.21        8.45      0.36 o 
   4   0   6        3.08        1.68      0.36 o 
  -4   1   6       16.09       14.17      0.71 o 
  -3   1   6        9.00        9.13      0.38 o 
  -2   1   6        0.88        0.91      0.17 o 
  -1   1   6       58.48       62.90      1.18 o 
   0   1   6       18.89       20.14      0.48 o 
   1   1   6        0.43        0.56      0.10 o 
   2   1   6        2.79        2.44      0.19 o 
   3   1   6        3.37        4.00      0.46 o 
   4   1   6        0.02        0.39      0.23 o 
  -4   2   6        6.94        6.87      0.50 o 
  -3   2   6        4.33        4.84      0.36 o 
  -2   2   6       38.35       36.16      0.78 o 
  -1   2   6       26.06       28.84      0.49 o 
   0   2   6       15.00       15.91      0.31 o 
   1   2   6        1.24        1.22      0.13 o 
   2   2   6      113.61      112.09      2.12 o 
   3   2   6       23.38       22.75      0.65 o 
   4   2   6        2.46        2.12      0.36 o 
  -4   3   6        0.57        0.36      0.21 o 
  -3   3   6        0.69        1.06      0.21 o 
  -2   3   6       16.12       14.34      0.40 o 
  -1   3   6        1.84        1.83      0.12 o 
   0   3   6      191.67      209.75      2.87 o 
   1   3   6       46.13       45.01      0.70 o 
   2   3   6        0.53        0.10      0.09 o 
   3   3   6      157.01      154.55      2.90 o 
   4   3   6        0.68        0.75      0.18 o 
  -4   4   6        0.57        0.81      0.23 o 
  -3   4   6       37.92       42.79      1.35 o 
  -2   4   6        2.80        3.22      0.24 o 
  -1   4   6        1.56        1.34      0.09 o 
   0   4   6       12.21       14.47      0.30 o 
   1   4   6       36.48       45.77      0.72 o 
   2   4   6       42.74       42.67      0.96 o 
   3   4   6       97.81       97.51      1.96 o 
   4   4   6        0.14        0.28      0.17 o 
  -4   5   6        7.11        7.81      0.55 o 
  -3   5   6        8.17        8.81      0.52 o 
  -2   5   6        1.79        1.94      0.15 o 
  -1   5   6       11.98       11.23      0.26 o 
   0   5   6       53.98       50.19      0.94 o 
   1   5   6        1.43        2.64      0.12 o 
   2   5   6        6.96        5.92      0.29 o 
   3   5   6       25.01       25.54      0.73 o 
   4   5   6       69.26       67.58      1.53 o 
  -4   6   6       11.28       12.49      0.71 o 
  -3   6   6       24.49       24.42      0.94 o 
  -2   6   6        2.48        2.64      0.32 o 
  -1   6   6       21.50       22.70      0.70 o 
   0   6   6       35.67       29.47      0.52 o 
   1   6   6       28.57       27.60      0.51 o 
   2   6   6        1.25        1.12      0.09 o 
   3   6   6       12.53       11.90      0.69 o 
   4   6   6        6.27        7.21      0.63 o 
  -3   7   6        2.07        1.96      0.19 o 
  -2   7   6        0.21        0.10      0.10 o 
  -1   7   6        0.50        0.47      0.12 o 
   0   7   6      121.23      119.94      1.73 o 
   1   7   6        0.02        0.05      0.05 o 
   2   7   6       23.05       21.34      0.45 o 
   3   7   6        2.60        2.63      0.26 o 
   4   7   6        3.24        3.53      0.97 o 
  -3   8   6       12.01       11.04      0.59 o 
  -2   8   6        5.66        5.76      0.28 o 
  -1   8   6        0.33        0.12      0.13 o 
   0   8   6        8.90        7.61      0.24 o 
   1   8   6       12.22       12.63      0.38 o 
   2   8   6       23.96       23.45      0.50 o 
   3   8   6       20.28       20.37      0.90 o 
   4   8   6        1.08        1.40      0.28 o 
  -2   9   6        5.73        5.88      0.29 o 
  -1   9   6        0.47        0.36      0.11 o 
   0   9   6       54.46       50.48      1.08 o 
   1   9   6       16.26       16.98      0.49 o 
   2   9   6       22.67       23.30      0.52 o 
   3   9   6        3.86        4.02      0.21 o 
  -2  10   6        5.20        4.57      0.42 o 
  -1  10   6        1.13        0.97      0.14 o 
   0  10   6        2.33        3.16      0.22 o 
   1  10   6       94.83       92.49      1.75 o 
   2  10   6        7.07        7.05      0.28 o 
   3  10   6        0.94        1.19      0.19 o 
  -1  11   6        0.68        0.86      0.16 o 
   0  11   6        0.26        0.00      0.10 o 
   1  11   6        0.02        0.14      0.11 o 
   2  11   6        0.12        0.28      0.12 o 
   1  12   6        4.45        6.44      0.74 o 
  -1  -5   7        0.63        0.41      0.27 o 
   0  -5   7        1.03        1.88      0.38 o 
  -2  -4   7        5.08        4.53      0.30 o 
  -1  -4   7        0.01        0.00      0.19 o 
   0  -4   7        2.75        2.51      0.38 o 
   1  -4   7        0.15        0.00      0.20 o 
  -3  -3   7        0.32        0.37      0.16 o 
  -2  -3   7        0.05        0.20      0.13 o 
  -1  -3   7        0.20        0.08      0.14 o 
   0  -3   7        3.21        3.27      0.39 o 
   1  -3   7        3.79        4.00      0.39 o 
   2  -3   7        5.54        5.85      0.46 o 
  -3  -2   7        2.26        2.34      0.25 o 
  -2  -2   7        9.61        7.74      0.35 o 
  -1  -2   7        1.44        0.96      0.14 o 
   0  -2   7        0.71        0.72      0.21 o 
   1  -2   7        0.19        0.08      0.13 o 
   2  -2   7        2.89        1.91      0.21 o 
   3  -2   7        1.55        1.08      0.30 o 
  -4  -1   7        8.73        8.11      0.43 o 
  -3  -1   7        2.88        3.72      0.28 o 
  -2  -1   7        0.20        0.05      0.13 o 
  -1  -1   7       34.14       34.41      0.85 o 
   0  -1   7       10.49       11.13      0.56 o 
   1  -1   7        0.28        0.17      0.10 o 
   2  -1   7        8.87        8.91      0.37 o 
   3  -1   7        0.28        0.40      0.23 o 
  -4   0   7        0.00        0.00      0.18 o 
  -3   0   7        5.36        3.97      0.28 o 
  -2   0   7       18.70       16.47      0.50 o 
  -1   0   7        1.45        2.03      0.22 o 
   0   0   7        2.15        2.53      0.28 o 
   1   0   7       20.52       20.51      0.55 o 
   2   0   7       31.91       29.23      0.74 o 
   3   0   7        2.79        2.11      0.21 o 
  -4   1   7        0.43        0.51      0.22 o 
  -3   1   7        3.14        2.97      0.33 o 
  -2   1   7       15.40       13.82      0.43 o 
  -1   1   7        8.11        9.32      0.32 o 
   0   1   7        0.06        0.00      0.05 o 
   1   1   7        0.32        0.19      0.10 o 
   2   1   7       20.82       20.10      0.57 o 
   3   1   7        7.62        7.13      0.34 o 
   4   1   7        0.11        0.05      0.21 o 
  -4   2   7        1.44        1.53      0.31 o 
  -3   2   7       14.71       13.32      0.64 o 
  -2   2   7        4.43        4.05      0.38 o 
  -1   2   7       21.32       20.61      0.51 o 
   0   2   7       16.07       15.12      0.32 o 
   1   2   7        2.10        2.18      0.18 o 
   2   2   7       77.79       76.35      1.54 o 
   3   2   7        0.47        0.37      0.15 o 
   4   2   7        2.40        2.01      0.23 o 
  -4   3   7        6.76        6.38      0.51 o 
  -3   3   7        2.37        2.86      0.32 o 
  -2   3   7       12.09       11.30      0.37 o 
  -1   3   7      288.01      288.54      4.77 o 
   0   3   7        9.58        9.67      0.24 o 
   1   3   7        2.16        1.95      0.16 o 
   2   3   7        0.10        0.18      0.14 o 
   3   3   7        6.34        5.61      0.56 o 
   4   3   7        0.16        0.00      0.13 o 
  -4   4   7        0.00        0.00      0.17 o 
  -3   4   7        1.45        1.11      0.23 o 
  -2   4   7       52.70       52.06      1.05 o 
  -1   4   7        2.09        1.47      0.11 o 
   0   4   7       47.96       50.91      0.80 o 
   1   4   7        6.58        7.11      0.29 o 
   2   4   7       91.35       89.42      1.77 o 
   3   4   7        3.59        3.12      0.33 o 
   4   4   7        0.15        0.07      0.18 o 
  -4   5   7        0.32        0.50      0.22 o 
  -3   5   7       13.99       13.84      0.68 o 
  -2   5   7       19.92       19.47      0.75 o 
  -1   5   7       21.27       20.74      0.52 o 
   0   5   7      100.66      109.36      1.58 o 
   1   5   7        3.71        2.96      0.13 o 
   2   5   7        0.54        0.53      0.14 o 
   3   5   7       59.79       56.86      1.29 o 
   4   5   7       11.95       13.17      0.94 o 
  -3   6   7        9.51        9.16      0.55 o 
  -2   6   7       24.37       23.61      0.59 o 
  -1   6   7       12.84       12.07      0.29 o 
   0   6   7       20.45       19.63      0.48 o 
   1   6   7        2.11        2.06      0.12 o 
   2   6   7        5.32        4.62      0.28 o 
   3   6   7       43.92       43.79      1.08 o 
   4   6   7        6.22        7.73      0.54 o 
  -3   7   7        5.69        5.26      0.43 o 
  -2   7   7        2.64        3.44      0.22 o 
  -1   7   7       77.86       75.35      1.42 o 
   0   7   7        3.57        3.73      0.17 o 
   1   7   7        5.34        5.64      0.20 o 
   2   7   7       22.16       22.91      0.66 o 
   3   7   7       51.99       51.94      1.26 o 
   4   7   7       19.93       18.26      0.67 o 
  -3   8   7       15.04       13.96      0.72 o 
  -2   8   7        0.30        0.32      0.12 o 
  -1   8   7       30.05       28.56      0.68 o 
   0   8   7      124.58      122.32      1.80 o 
   1   8   7        1.25        1.15      0.11 o 
   2   8   7        0.67        0.78      0.11 o 
   3   8   7       13.91       13.11      0.77 o 
   4   8   7        2.37        2.55      0.44 o 
  -2   9   7        2.62        2.44      0.21 o 
  -1   9   7        0.44        0.39      0.12 o 
   0   9   7       57.89       56.48      1.15 o 
   1   9   7        5.05        4.61      0.31 o 
   2   9   7        2.93        2.72      0.19 o 
   3   9   7        2.22        2.44      0.27 o 
  -2  10   7        4.95        5.45      0.31 o 
  -1  10   7        3.29        2.96      0.22 o 
   0  10   7        3.87        4.52      0.25 o 
   1  10   7       10.12       10.12      0.31 o 
   2  10   7        0.57        0.18      0.09 o 
   3  10   7        1.70        0.86      0.35 o 
  -1  11   7        1.31        1.44      0.18 o 
   0  11   7        0.09        0.00      0.09 o 
   1  11   7        1.08        0.90      0.15 o 
   2  11   7        1.42        1.33      0.22 o 
  -1  -4   8        0.03        0.06      0.25 o 
   0  -4   8        0.22        0.03      0.24 o 
  -2  -3   8        5.95        5.85      0.54 o 
  -1  -3   8        0.58        0.72      0.26 o 
   0  -3   8        5.94        6.70      0.52 o 
   1  -3   8        1.62        2.12      0.34 o 
  -3  -2   8        0.42        0.64      0.27 o 
  -2  -2   8        2.55        2.66      0.24 o 
  -1  -2   8       21.93       21.15      0.94 o 
   0  -2   8        7.52        7.77      0.53 o 
   1  -2   8       12.49       12.21      0.65 o 
   2  -2   8        0.00        0.21      0.14 o 
  -3  -1   8        2.97        3.37      0.29 o 
  -2  -1   8        3.18        2.70      0.24 o 
  -1  -1   8        1.68        1.77      0.18 o 
   0  -1   8        8.61        9.61      0.56 o 
   1  -1   8       11.18       12.02      0.62 o 
   2  -1   8        2.22        2.12      0.28 o 
  -3   0   8        0.85        0.88      0.17 o 
  -2   0   8        3.01        1.83      0.38 o 
  -1   0   8        1.95        1.54      0.17 o 
   0   0   8        9.81       10.16      0.55 o 
   1   0   8       40.96       44.92      1.01 o 
   2   0   8       17.21       16.40      1.30 o 
   3   0   8        1.39        0.98      0.18 o 
  -3   1   8        0.75        0.47      0.14 o 
  -2   1   8        9.78       10.97      0.40 o 
  -1   1   8        0.77        0.90      0.18 o 
   0   1   8       13.27       13.19      0.62 o 
   1   1   8       17.46       19.85      0.56 o 
   2   1   8        0.02        0.02      0.12 o 
   3   1   8        0.33        0.34      0.14 o 
  -4   2   8        1.18        0.98      0.26 o 
  -3   2   8        0.01        0.00      0.15 o 
  -2   2   8       38.54       37.17      1.19 o 
  -1   2   8       22.80       21.37      0.54 o 
   0   2   8       33.72       36.54      1.18 o 
   1   2   8       60.85       61.44      1.27 o 
   2   2   8        5.39        4.91      0.28 o 
   3   2   8        5.22        4.65      0.39 o 
  -4   3   8        0.15        0.52      0.23 o 
  -3   3   8        5.60        5.37      0.42 o 
  -2   3   8        0.92        0.94      0.14 o 
  -1   3   8        3.16        3.99      0.21 o 
   0   3   8       15.80       16.68      0.45 o 
   1   3   8       40.39       39.36      0.89 o 
   2   3   8      122.27      119.47      2.30 o 
   3   3   8        0.69        0.61      0.59 o 
   4   3   8        0.15        0.23      0.18 o 
  -3   4   8        1.02        0.87      0.23 o 
  -2   4   8       11.39       12.03      0.40 o 
  -1   4   8       70.23       69.90      2.15 o 
   0   4   8       15.91       15.91      0.37 o 
   1   4   8        0.07        0.07      0.10 o 
   2   4   8      107.69      102.65      2.01 o 
   3   4   8        8.03        7.25      0.37 o 
   4   4   8        0.63        0.48      0.28 o 
  -3   5   8        0.33        0.45      0.21 o 
  -2   5   8      139.27      139.26      3.42 o 
  -1   5   8      109.57      110.26      1.62 o 
   0   5   8        5.55        5.40      0.19 o 
   1   5   8        1.96        1.78      0.18 o 
   2   5   8        1.38        1.03      0.27 o 
   3   5   8       18.06       17.02      0.57 o 
   4   5   8        0.44        0.53      0.18 o 
  -3   6   8        8.96        9.91      0.59 o 
  -2   6   8        0.02        0.17      0.18 o 
  -1   6   8       64.13       65.16      1.03 o 
   0   6   8        0.89        0.88      0.10 o 
   1   6   8       23.96       22.88      0.62 o 
   2   6   8        5.18        4.86      0.29 o 
   3   6   8        0.02        0.00      0.13 o 
   4   6   8        1.05        1.20      0.40 o 
  -3   7   8        2.28        2.07      0.32 o 
  -2   7   8        4.12        5.15      0.40 o 
  -1   7   8      128.12      132.75      2.35 o 
   0   7   8        4.93        3.94      0.27 o 
   1   7   8        0.65        0.77      0.09 o 
   2   7   8       17.03       15.02      0.52 o 
   3   7   8        0.26        0.36      0.15 o 
   4   7   8        4.10        4.01      0.35 o 
  -3   8   8        0.28        0.00      0.12 o 
  -2   8   8        0.11        0.04      0.19 o 
  -1   8   8       11.42       10.99      0.39 o 
   0   8   8       33.53       32.76      0.61 o 
   1   8   8        1.28        1.50      0.17 o 
   2   8   8       15.91       14.28      0.52 o 
   3   8   8        0.00        0.00      0.13 o 
  -2   9   8        0.01        0.06      0.11 o 
  -1   9   8        6.39        6.80      0.63 o 
   0   9   8        1.46        2.23      0.19 o 
   1   9   8        2.39        2.44      0.23 o 
   2   9   8        1.46        1.64      0.22 o 
   3   9   8       15.04       14.29      0.58 o 
  -2  10   8        1.52        2.25      0.33 o 
  -1  10   8        0.00        0.00      0.14 o 
   0  10   8        9.92        9.30      0.37 o 
   1  10   8        0.01        0.00      0.06 o 
   2  10   8        0.62        0.85      0.12 o 
   3  10   8        0.00        0.03      0.22 o 
  -1  11   8        6.25        7.34      0.55 o 
   0  11   8        1.36        1.25      0.17 o 
   1  11   8        8.04        8.49      0.36 o 
   2  11   8        0.40        0.31      0.11 o 
   0  -3   9        2.32        2.80      0.41 o 
  -2  -2   9        0.02        0.14      0.15 o 
  -1  -2   9        2.35        2.94      0.41 o 
   0  -2   9        0.33        0.27      0.23 o 
   1  -2   9        2.21        1.65      0.32 o 
  -2  -1   9        2.74        2.56      0.24 o 
  -1  -1   9        1.72        1.70      0.32 o 
   0  -1   9        5.44        5.15      0.44 o 
   1  -1   9        4.31        4.23      0.41 o 
   2  -1   9        1.39        1.63      0.31 o 
  -3   0   9        6.05        6.10      0.36 o 
  -2   0   9        0.00        0.02      0.11 o 
  -1   0   9        6.94        5.36      0.45 o 
   0   0   9       46.87       48.54      1.59 o 
   1   0   9        0.24        0.15      0.18 o 
   2   0   9        2.78        3.77      0.28 o 
  -3   1   9        1.91        1.57      0.39 o 
  -2   1   9        9.92        8.65      0.37 o 
  -1   1   9        4.13        3.85      0.23 o 
   0   1   9       28.65       30.80      1.13 o 
   1   1   9        0.20        0.13      0.18 o 
   2   1   9       10.75       11.30      0.44 o 
   3   1   9        3.81        4.46      0.31 o 
  -3   2   9        1.85        1.88      0.29 o 
  -2   2   9        1.09        1.51      0.32 o 
  -1   2   9        2.91        2.88      0.21 o 
   0   2   9       19.65       19.91      0.81 o 
   1   2   9      247.73      254.71      4.54 o 
   2   2   9        0.97        1.22      0.18 o 
   3   2   9        0.45        0.51      0.16 o 
  -3   3   9        3.10        3.06      0.36 o 
  -2   3   9       20.19       20.98      0.59 o 
  -1   3   9        6.86        7.41      0.30 o 
   0   3   9       47.64       49.43      1.52 o 
   1   3   9       12.65       13.65      0.48 o 
   2   3   9       11.99       10.84      0.42 o 
   3   3   9        3.74        3.28      0.27 o 
  -3   4   9        2.57        2.40      0.33 o 
  -2   4   9        0.24        0.21      0.10 o 
  -1   4   9       29.27       28.37      0.67 o 
   0   4   9        7.63        8.51      0.47 o 
   1   4   9       24.43       24.31      0.65 o 
   2   4   9        7.61        7.08      0.35 o 
   3   4   9        2.54        3.33      0.53 o 
  -3   5   9        1.13        1.22      0.26 o 
  -2   5   9       16.16       18.03      0.76 o 
  -1   5   9        2.44        2.75      0.27 o 
   0   5   9       15.63       15.19      0.36 o 
   1   5   9        2.47        2.30      0.21 o 
   2   5   9       39.72       38.62      1.12 o 
   3   5   9        1.32        1.24      0.26 o 
  -3   6   9        4.11        3.12      0.38 o 
  -2   6   9        3.18        3.12      0.33 o 
  -1   6   9        5.54        5.58      0.26 o 
   0   6   9        3.12        3.09      0.16 o 
   1   6   9        4.87        4.03      0.31 o 
   2   6   9        1.66        1.54      0.21 o 
   3   6   9        0.56        0.93      0.19 o 
  -3   7   9        0.00        0.05      0.16 o 
  -2   7   9       71.26       71.26      2.02 o 
  -1   7   9        9.15        9.51      0.36 o 
   0   7   9        0.81        0.69      0.13 o 
   1   7   9        0.45        0.15      0.11 o 
   2   7   9       10.39        9.95      1.04 o 
   3   7   9        0.11        0.10      0.14 o 
  -2   8   9        3.14        3.11      0.35 o 
  -1   8   9       19.37       18.78      0.55 o 
   0   8   9       16.07       14.94      0.54 o 
   1   8   9       17.37       15.68      0.52 o 
   2   8   9        0.62        0.67      0.17 o 
   3   8   9        0.05        0.02      0.15 o 
  -2   9   9        2.12        2.03      0.30 o 
  -1   9   9       47.07       46.50      1.04 o 
   0   9   9        6.88        6.55      0.41 o 
   1   9   9        0.80        0.86      0.16 o 
   2   9   9       10.15       10.10      0.45 o 
   3   9   9        0.56        1.06      0.22 o 
  -1  10   9        8.67        9.07      0.39 o 
   0  10   9        4.80        3.83      0.25 o 
   1  10   9        1.23        1.65      0.15 o 
   2  10   9        0.41        0.35      0.16 o 
   0  11   9        0.32        0.08      0.12 o 
   1  11   9        0.71        0.84      0.16 o 
  -1  -1  10        1.15        1.57      0.36 o 
   0  -1  10        0.44        0.57      0.25 o 
   1  -1  10        1.14        1.09      0.29 o 
  -2   0  10        0.10        0.12      0.22 o 
  -1   0  10        1.72        2.15      0.36 o 
   0   0  10       10.24       12.21      0.69 o 
   1   0  10        1.88        2.18      0.34 o 
  -2   1  10        1.09        1.25      0.19 o 
  -1   1  10        2.59        2.38      0.35 o 
   0   1  10        1.61        2.29      0.34 o 
   1   1  10        2.38        2.56      0.34 o 
   2   1  10        6.15        6.44      0.48 o 
  -2   2  10        0.05        0.00      0.10 o 
  -1   2  10        0.99        0.89      0.24 o 
   0   2  10       39.54       45.83      1.52 o 
   1   2  10        7.40        8.32      0.53 o 
   2   2  10        7.55        8.22      0.52 o 
  -3   3  10        3.49        3.98      0.41 o 
  -2   3  10        6.40        6.01      0.31 o 
  -1   3  10        0.94        0.88      0.23 o 
   0   3  10       45.48       47.72      1.53 o 
   1   3  10        1.24        1.13      0.26 o 
   2   3  10       22.30       20.44      0.63 o 
   3   3  10        0.77        0.61      0.18 o 
  -3   4  10        0.20        0.08      0.18 o 
  -2   4  10        4.24        4.17      0.37 o 
  -1   4  10        5.55        6.26      0.29 o 
   0   4  10       31.93       33.22      1.16 o 
   1   4  10      119.75      116.29      2.25 o 
   2   4  10        1.81        1.89      0.22 o 
   3   4  10        0.87        1.47      0.22 o 
  -3   5  10       21.93       22.00      0.96 o 
  -2   5  10        3.78        3.53      0.36 o 
  -1   5  10        2.16        2.48      0.20 o 
   0   5  10       13.69       13.70      0.63 o 
   1   5  10        4.37        3.81      0.28 o 
   2   5  10        0.09        0.19      0.14 o 
   3   5  10        1.83        1.84      0.29 o 
  -2   6  10        7.11        7.84      0.51 o 
  -1   6  10        0.23        0.51      0.12 o 
   0   6  10        5.92        6.21      0.41 o 
   1   6  10        9.30        9.38      0.39 o 
   2   6  10        6.67        6.51      0.34 o 
   3   6  10        4.52        4.63      0.33 o 
  -2   7  10       46.39       49.82      1.57 o 
  -1   7  10        0.83        0.76      0.19 o 
   0   7  10        0.21        0.00      0.20 o 
   1   7  10       34.85       32.47      0.84 o 
   2   7  10        2.97        3.23      0.28 o 
   3   7  10        0.00        0.09      0.15 o 
  -2   8  10        0.06        0.00      0.16 o 
  -1   8  10        2.25        2.69      0.31 o 
   0   8  10        0.14        0.02      0.06 o 
   1   8  10        1.54        1.17      0.18 o 
   2   8  10        5.91        5.39      0.34 o 
   3   8  10        1.59        1.41      0.23 o 
  -1   9  10        1.91        2.02      0.27 o 
   0   9  10        0.51        0.37      0.13 o 
   1   9  10        3.49        2.84      0.62 o 
   2   9  10        1.87        1.40      0.30 o 
  -1  10  10        0.01        0.03      0.12 o 
   0  10  10        1.30        0.92      0.19 o 
   1  10  10        1.56        1.84      0.22 o 
   2  10  10        1.19        0.90      0.21 o 
  -1   1  11       13.83       14.31      0.80 o 
   0   1  11        4.43        5.74      0.51 o 
   1   1  11        3.50        4.31      0.46 o 
  -2   2  11        0.01        0.00      0.20 o 
  -1   2  11        0.24        0.04      0.20 o 
   0   2  11       48.12       52.94      1.77 o 
   1   2  11        0.37        0.36      0.23 o 
  -2   3  11        1.49        2.87      0.29 o 
  -1   3  11        0.03        0.04      0.18 o 
   0   3  11        1.37        1.34      0.29 o 
   1   3  11       10.39        9.21      0.58 o 
   2   3  11        1.93        2.27      0.33 o 
  -2   4  11        0.40        0.74      0.33 o 
  -1   4  11        4.75        5.90      0.45 o 
   0   4  11        7.95        7.57      0.51 o 
   1   4  11        0.81        0.49      0.23 o 
   2   4  11        1.28        0.89      0.19 o 
  -2   5  11        0.00        0.00      0.15 o 
  -1   5  11        2.09        3.07      0.35 o 
   0   5  11        0.30        0.69      0.21 o 
   1   5  11        0.08        0.00      0.17 o 
   2   5  11        1.54        1.11      0.19 o 
  -2   6  11        0.09        0.01      0.16 o 
  -1   6  11        0.18        0.05      0.16 o 
   0   6  11       13.72       14.19      0.67 o 
   1   6  11        0.04        0.02      0.11 o 
   2   6  11        0.00        0.00      0.12 o 
  -2   7  11        0.14        0.28      0.21 o 
  -1   7  11        2.19        2.28      0.29 o 
   0   7  11        0.36        0.23      0.16 o 
   1   7  11        2.53        2.52      0.24 o 
   2   7  11       13.68       14.88      0.55 o 
  -1   8  11        4.05        4.54      0.39 o 
   0   8  11        4.87        5.07      0.39 o 
   1   8  11        3.80        3.06      0.27 o 
   2   8  11        1.42        1.00      0.20 o 
  -1   9  11        2.28        2.18      0.31 o 
   0   9  11        0.35        0.45      0.24 o 
   1   9  11        4.81        3.69      0.29 o 
   0   3  12        2.10        2.41      0.40 o 
  -1   4  12        2.36        2.99      0.39 o 
   0   4  12        7.22        8.32      0.57 o 
   1   4  12        0.82        0.85      0.27 o 
  -1   5  12        0.33        0.33      0.21 o 
   0   5  12        0.09        0.26      0.22 o 
   1   5  12        1.74        2.12      0.33 o 
  -1   6  12        7.37        8.67      0.56 o 
   0   6  12        5.49        6.41      0.47 o 
   1   6  12        0.10        0.06      0.19 o 
   0   7  12       10.73       12.23      0.64 o 
   1   7  12        0.04        0.23      0.18 o 
   0   8  12        1.00        0.53      0.22 o 
   1   8  12        0.85        0.80      0.23 o 
                                                 
